# Supplementary material for: Improving Oral Health with Fluoride-Free Calcium-Phosphate-Based Biomimetic Toothpastes: An Update of the Clinical Evidence
Source: Biomimetics (Basel). 2023 Jul 27;8(4):331. doi: 10.3390/biomimetics8040331 (PMC10452078; doi:10.3390/biomimetics8040331)
Supplement: Supplementary file 1 [file biomimetics-08-00331-s001.zip]

Archive with 1 entries (1 files):
- biomimetics-2492826-supplementary.pdf
